# Supplementary material for: The Italian Version of the Drooling Impact Scale: Translation and Psychometric Validation in Children with Neurodevelopmental Conditions
Source: Children (Basel). 2026 May 29;13(6):757. doi: 10.3390/children13060757 (PMC13297747; doi:10.3390/children13060757)
Supplement: Supplementary file 1 [file children-13-00757-s001.zip]

Archive with 1 entries (1 files):
- children-4314755-supplementary.pdf
